# Supplementary material for: Association between Hyperglycemia at Hospital Presentation and Hospital Outcomes in COVID-19 Patients with and without Type 2 Diabetes: A Retrospective Cohort Study of Hospitalized Inner-City COVID-19 Patients
Source: Nutrients. 2021 Jun 26;13(7):2199. doi: 10.3390/nu13072199 (PMC8308462; doi:10.3390/nu13072199)
Supplement: Supplementary file 1 [file nutrients-13-02199-s001.zip]

Archive with 1 entries (1 files):
- nutrients-1206373-supplementary.pdf
